# Supplementary material for: Golgi stress induces SIRT2 to counteract Shigella infection via defatty-acylation
Source: Nat Commun. 2022 Aug 2;13:4494. doi: 10.1038/s41467-022-32227-x (PMC9345896; doi:10.1038/s41467-022-32227-x)
Supplement: Supplementary file 4 — Source Data [file 41467_2022_32227_MOESM4_ESM.zip]

Archive with 2 entries (2 files):
- Lin_Source Data/Source data_blots and gels.pdf
- Lin_Source Data/Source data_underlying data points for graphs.xlsx
