# Supplementary material for: Golgi stress induces SIRT2 to counteract Shigella infection via defatty-acylation
Source: Nat Commun. 2022 Aug 2;13:4494. doi: 10.1038/s41467-022-32227-x (PMC9345896; doi:10.1038/s41467-022-32227-x)
Supplement: Supplementary file 4 — Source Data [file 41467_2022_32227_MOESM4_ESM.zip › Lin_Source Data/Source data_underlying data points for graphs.xlsx]

## Sheet: Fig. 1B
BFAinducedSIRT2levelincrease
SIRT2 protein level			SIRT2 protein level			SIRT2 protein level
MDA-MB-231			MCF7			Hela
DMSO	BFA		DMSO	BFA		DMSO	BFA
0.734107	1.76229		0.687913	1.39645		0.905984	2.85953
0.888019	1.38884		0.606872	1.14193		1.31431	5.13125
0.719179	1.28025		0.597492	1.32565		1.7892	6.11245
1.11044	1.51879
n=4			n=3			n=3
Paired Two-tailed Student's t test			Paired Two-tailed Student's t test			Paired Two-tailed Student's t test
p values	0.02		p values	0.009		p values	0.043
SIRT2 protein level			SIRT2 protein level			SIRT2 protein level
HeyA8			RAW264.7			A549
DMSO	BFA		DMSO	BFA		DMSO	BFA
0.45457	0.83478		0.713	1.734		0.45	0.83
0.44977	0.94174		1.101	2.426		0.45	0.94
0.22874	0.96991		1.174	1.988		0.23	0.97
n=3			n=3			n=3
Paired Two-tailed Student's t test			Paired Two-tailed Student's t test			Paired Two-tailed Student's t test
p values	0.037		p values	0.019		p values	0.037

## Sheet: Fig. 1D
2017-09-23 173151 timepoint response
relative mRNA expression
BFA treatment hours	SIRT2			CREB3
0	1	1	1	1	1	1
1	1.09446	1.16064	0.963112	0.938689	1.17918	1.20989
6	1.43903	1.33502	1.39653	4.43921	4.79189	4.68924
12	6.11798	5.34748	5.11865	23.5452	25.7715	25.6648
24	98.4627	108.988	101.141	97.5399	118.91	115.003
n=3
unpaired Student's t test
p values
BFA treatment hours	SIRT2	CREB3
1	0.278433	0.271584
6	<.001	<.001
12	<.001	<.001
24	<.001	<.001

## Sheet: Fig. 1G
2017-12-01 163829
mRNA fold change
SIRT1	SIRT2	SIRT3	SIRT4	SIRT5	SIRT6	SIRT7	HDAC11
5.78937	64.753	3.94928	10.846	2.72985	13.9651	9.08621	2.70071
7.46437	67.1105	3.61588	11.0331	3.19046	12.002	8.72955	2.76742
1.77365	66.5721	4.13552	11.7119	2.95015	16.4673	11.3908	2.23617
n=3

## Sheet: Fig. 2A
2017-11-05 143342
SIRT2 mRNA level
	DMSO			BFA
shLUC	1	1	1	67.445	69.267	52.481
shCreb3#1	0.689	0.796	0.632	3.196	3.176	3.356
shCreb3#2	0.839	0.863	0.819	3.942	4.223	4.153
n=3
Two-way ANOVA
p values
DMSO - BFA
shLUC	<.001
shCreb3#1	0.81
shCreb3#2	0.669

## Sheet: Fig. 2B
BFAinducedSIRT2levelincrease
SIRT2 protein level (a.u.)
	DMSO			BFA
shLUC	9721.96	7267.89	8070.03	37380.4	30422.1	34020.5
shCreb3#1	6414.74	6967.81	3421.92	11646.8	8108.18	6326.2
shCreb3#2	8820.27	9648.93	10378.4	14447.4	13051.5	14503.4
n=3
Two-way ANOVA
p value
DMSO - BFA
shLUC	<.001
shCreb3#1	0.255
shCreb3#2	0.07

## Sheet: Fig. 2E
0201-pr
firefly/renilla
EV	CREB3 N-ter
0.0130373	0.0684001
0.0127516	0.070648
0.0136608	0.0658314
n=3
Unpaired Two-tailed Student's t test
p value	<0.001

## Sheet: Fig. 2F
Luciferase signal
ctrl -BFA	SIRT2 -BFA	ctrl +BFA	SIRT2 +BFA
5660	92896	4853	426345
4842	89962	4550	472276
4911	81999	5647	326345
n=3
Unpaired Two-tailed Student's t test
p value
ctri -BFA, ctrl +BFA	0.7878
SIRT2 -BFA, SIRT2 +BFA	0.0172

## Sheet: Fig 2G
Sirt2 promoter % input
-BFA	+BFA
0.056319	0.882442
0.048762	0.798722
0.07112	1.44782
n=3
Unpaired Two-tailed Student's t test
p value
0.0402

## Sheet: Fig. 3B
SIRT2 level in M90T infected BMDMs
Mock	M90TWT	M90TΔipaj	M90TΔipajΔvira
1.12311	1.8573	1.32505	1.30318
0.780637	1.94541	1.15993	0.923207
1.09626	1.78558	1.16009	1.22645
n=3
Unpaired Two-tailed Student's t test
p value
Mock, M90TWT	0.0078
M90TΔipaj, M90TWT	0.001
Mock, M90TΔipaj	0.1804
M90TΔipaj, M90TΔipajΔvira	0.6536

## Sheet: Fig 3C
06302020-RT				Mice SIRT2 activation AM 03182020
Sirt2 mRNA level (a.u.)				Creb3mRNA level (a.u.)
Mock	M90Twt	M90Tdipaj		Mock	M90Twt	M90Tdipaj
0.009	0.02	0.018		0.010998	0.011154	0.011087
0.005	0.023	0.016		0.011038	0.010878	0.011997
0.005	0.021	0.017		0.009749	0.011114	0.01151
0.008	0.011	0.007		0.009364	0.024516	0.007098
0.008	0.011	0.008		0.009635	0.021942	0.007297
0.005	0.011	0.007		0.009748	0.025171	0.006756
0.008	0.01	0.008		0.008049	0.017243	0.01497
0.008	0.009	0.01		0.008729	0.016483	0.015653
0.008	0.012	0.011		0.009022	0.015978	0.016965
0.008	0.01	0.014
0.008	0.01	0.011
0.009	0.011	0.011
	0.009	0.013
	0.011	0.012
	0.01	0.012
n= 12				n= 9
One-way ANOVA				One-way ANOVA
p value				p value
Mock vs. M90Twt		0.002		Mock vs. M90Twt		0.001
Mock vs. M90Tdipaj		0.01		Mock vs. M90Tdipaj		0.581
M90Twt vs. M90Tdipaj		0.754		M90Twt vs. M90Tdipaj		0.016

[truncated: 28 more sheets: Fig. 4C, Extended Fig. 4B, Fig. 4E, Fig. 6B, Fig. 7A, Fig. 7B, Fig. 7C, Fig. 7D, Fig. 7E, Fig. 7F, Fig. 8A, Fig. 8B, Fig. 8C, Extend Fig. 1A, Extend Fig. 1B, Extend Fig. 1C, Extended Fig. 2A, Extended Fig. 2B, Extend Fig. 2D, Extend Fig. 3B, Extend Fig. 6A …]
